# Supplementary material for: Densely vascularized thick 3D tissue shows enhanced protein secretion constructed with intermittent positive pressure
Source: Commun Biol. 2025 Feb 8;8:201. doi: 10.1038/s42003-025-07627-6 (PMC11807115; doi:10.1038/s42003-025-07627-6)
Supplement: Supplementary file 2 — Supplementary Data [file 42003_2025_7627_MOESM2_ESM.xlsx]

## Sheet: figure 1
figure 1d	Number of junctions (count/mm2)						figure 1e	Total network length (mm/mm2)					figure 1f	L/G ratio						figure 1g	Total cell number					figure 1h
	IPP (-)	IPP (+)						IPP (-)	IPP (+)					IPP (-)	IPP (+)						IPP (-)	IPP (+)					IPP (-)	IPP (+)
1	3.06667	11.2					1	2.45358	5.23496				1	1.65	1.4976					1	1014.44	1274.44				1	7.33844	8.97995
2	8.23333	6					2	4.27346	3.9348				2	2.02881	1.71148					2	1118.89	1055.56				2	9.23535	12.9474
3	7.43333	8.76667					3	4.11533	4.50369				3	2.19057	2.16					3	1022.22	1218.89				3	5.43478	4.28441
4	2.16667	8.23333					4	2.05919	3.53062				4	2.09531	1.8518					4	558.889	1052.22				4	14.5129	12.6716
5	14.2667	12.6333					5	5.27955	4.80461				5	1.92756	1.64651					5	1544.44	1696.67				5	6.33094	4.78062
6	5.06667	6.8					6	2.66902	3.20537				6	1.875	1.70667					6	1166.67	1330				6	5.71429	4.17711
7	11.3	13.4667					7	4.24873	4.70858				7	1.98462	1.67899					7	1533.33	1663.33				7	5.57971	3.80762
8	4.96667	7.96667					8	2.54571	3.60668				8	1.81323	1.71064					8	1363.33	1592.22				8	9.77995	7.6762
													9	2.01356	2.08073					9	1392.22	1611.11				9	2.95291	4.34483

## Sheet: figure 2
figure 2d	Number of junctions (count/mm2)				figure 2e	Total network length (mm/mm2)
	IPP (-)	IPP (+)				IPP (-)	IPP (+)
1	39.4667	82.9333			1	9.64472	13.3942
2	104	108.233			2	14.7183	15.9292
3	85.8667	105.2			3	12.8429	15.1844
4	47.4667	76.0333			4	10.2786	14.297
5	45.3667	78.5333			5	9.05429	13.3068
6	80.4333	93.4333			6	12.5859	14.4351
7	58.8667	69.2			7	11.6671	13.5235
8	37.5	47.8667			8	9.14357	9.8635

## Sheet: figure 3
figure 3b	cell sheet thickness(OCT)						figure 3e	cell sheet thickness(HE-section)						figure 3f	collagen					figure 3g	Total cell count(×10⁵/sheet)					figure 3h	GFP-HUVECs/total cell counts (%)					figure 3i	cell viability (%)					figure 3j	Forward scatter of hASCs(Arithmetic mean)					Forward scatter of GFP-HUVECs(Arithmetic mean)
	IPP (-)	IPP (+)						IPP (-)	IPP (+)						IPP (-)	IPP (+)					IPP (-)	IPP (+)					IPP (-)	IPP (+)					IPP (-)	IPP (+)					IPP (-)	IPP (+)				IPP (-)	IPP (+)
1	31.4322	45.8785					1	16.1255	19.0484					1	9.042	11.305				1	4.63	5.35				1	3.88769	6.54206				1	64.538	86.1631				1	257.79	276.88			1	336.67	355.71
2	38.1056	47.9446					2	24.3833	24.7817					2	6.3245	7.777				2	3.8	4.14				2	6.84211	5.07246				2	70.9259	94.1905				2	294.7	285.68			2	191.55	152.99
3	35.9166	54.5124					3	19.3956	28.4213					3	9.778	12.86				3	3.9	4.74				3	3.84615	6.22363				3	73.6458	87.9675				3	326.37	312.28			3	167.28	132.39
4	30.5827	37.9768					4	24.4462	27.5418					4	11.135	12.161				4	2.93	4.05				4	3.07167	7.65432				4	77.3333	81.2628
5	35.5896	39.738					5	9.92914	12.3342											5	2.76	3.36				5	3.98551	5.35714				5	59.2068	75.2675
6	38.1411	39.8608					6	25.8602	27.9383
7	42.9925	60.8206
8	38.0582	38.8929

## Sheet: figure 4
figure 4b	Relative ratio of air saturation in the medium						figure 4c	Relative ratio at 12h				Relative ratio at 24h				Relative ratio at 48h
Time（h）	IPP (-)	IPP (+)						IPP (-)	IPP (+)			IPP (-)	IPP (+)			IPP (-)	IPP (+)
0	1	1					1	0.926401	0.932771		1	0.897277	0.914191		1	0.895489	0.917614
	0.998633	0.989977					2	0.946439	0.956602		2	0.933828	0.948292		2	0.928783	0.934441
	0.996846	0.991077					3	0.936438	0.950693		3	0.944038	0.954291		3	0.946248	0.95016
	0.998738	0.989121
	0.995899	0.995844
	0.999579	0.99181
	0.998633	0.985332
	0.992114	0.998411
	0.995479	0.991444
	0.995374	0.988877
	0.997477	0.9978
	0.996005	0.988999
	0.994848	0.988877
	0.998423	0.989121
	1.00715	0.990955
	0.997371	0.995111
	0.999054	0.992299
	0.99979	0.991933
	0.994848	0.998533
	0.994638	0.992177
	0.994638	0.98631
	0.997161	0.994988
	0.999474	0.988754
	0.998843	0.996455
	0.998213	0.994255
	0.997056	0.998166
	0.998318	0.985699
	0.995899	0.991077
	1.00284	0.994377
	0.988434	0.988021
	0.99611	0.987654
	0.996425	0.997311
	0.993902	0.993399
	0.990642	0.989732
	0.99222	0.996944
	0.989591	0.99291
	0.993586	0.987532
	0.992114	0.992544
	1.00053	0.981054
	0.995058	0.984721
	0.99243	0.992788
	0.992009	0.988265
	0.995899	0.985943
	0.993061	0.985821
	1.00137	0.990588
	0.994217	0.990466
	0.996846	0.980687
	0.993271	0.988265
	0.995584	0.992055
	0.997266	0.989855
	0.992745	0.985332
	0.99222	0.987654
	0.994533	0.98851
	0.996635	0.990221
	0.998528	0.999267
	0.991168	0.995966
	0.99264	0.992299
	0.98896	0.983743
	0.996215	0.990466
	0.993166	0.985943
	0.993586	0.988999
	0.991589	0.993522
	0.99632	0.985943
	0.986226	0.987654
	0.99285	0.987043
	0.995269	0.988265
	0.995794	0.985699
	0.992009	0.983254
	0.994533	0.983621
	0.994428	0.980687
	0.99264	0.975186
	0.986752	0.983498
	0.991168	0.983621
	0.992535	0.984232
	0.993061	0.978731
	0.993376	0.983865
	0.994112	0.98252
	0.99222	0.985576
	0.985385	0.983009
	0.995374	0.988877
	0.988014	0.976898
	0.989591	0.989243
	0.993166	0.986554
	0.995374	0.986921
	0.986752	0.984843
	0.988224	0.974086
	0.993586	0.987043
	0.987909	0.977998
	0.994112	0.980687
	0.990222	0.98411
	0.989065	0.979465
	0.990748	0.983743
	0.991378	0.988632
	0.992535	0.987288
	0.99632	0.981909
	0.993376	0.982276
	0.98854	0.979831
	0.987383	0.973842
	0.991589	0.977387
	0.995899	0.985454
	0.988645	0.971642
	0.990432	0.988021
	0.993166	0.981909
	0.99243	0.983621
	0.993902	0.983009
	0.986857	0.98142
	0.986016	0.977509
	0.993481	0.977264
	0.986857	0.979465
	0.990432	0.978242
	0.990117	0.976409
	0.986226	0.983376
	0.987593	0.978976
	0.987488	0.979709
	0.98875	0.983132
	0.993586	0.984965
	0.98917	0.981543
	0.98896	0.981176
	0.989065	0.98252
	0.991799	0.981298
	0.983913	0.98252
	0.985911	0.978853
	0.983913	0.976898
	0.991273	0.983254
	0.987909	0.974697
	0.984124	0.980442
	0.994428	0.97812
	0.986962	0.981543
	0.988329	0.983254
	0.990642	0.986188
	0.988224	0.976287
	0.990748	0.978853
	0.990222	0.979465
	0.988645	0.980687
	0.983913	0.979465
	0.994428	0.976898
	0.988119	0.981909
	0.990958	0.985699
	0.984544	0.97592
	0.986962	0.98032
	0.988224	0.986676
	0.987593	0.977387
	0.990432	0.97592
	0.984649	0.977631
	0.989591	0.975431
	0.98854	0.980931
	0.991904	0.983498
	0.987698	0.982276
	0.99285	0.978853
	0.983177	0.977631
	0.984965	0.973108
	0.984544	0.974209
	0.993166	0.979587
	0.986332	0.977264
	0.987488	0.971153
	0.987173	0.986065
	0.983913	0.975675
	0.98528	0.982276
	0.988329	0.969564
	0.986332	0.980076
	0.988329	0.98142
	0.985806	0.97592
	0.987909	0.983987
	0.987278	0.980931
	0.983493	0.971519
	0.98896	0.968952
	0.982547	0.973964
	0.983177	0.973597
	0.987278	0.968952
	0.98507	0.973108
	0.98139	0.971153
	0.981285	0.97702
	0.988224	0.971275
	0.986332	0.978853
	0.990117	0.974697
	0.98528	0.977509
	0.978131	0.971519
	0.988119	0.977631
	0.988224	0.974697
	0.987068	0.974697
	0.985385	0.979709
	0.980864	0.980076
	0.988014	0.975186
	0.984649	0.977753
	0.98486	0.972864
	0.983703	0.971397
	0.991484	0.981298
	0.987068	0.977876
	0.981285	0.977998
	0.980339	0.977876
	0.990958	0.976531
	0.987278	0.975064
	0.979392	0.977264
	0.982336	0.977876
	0.991063	0.978487
	0.988014	0.98961
	0.984439	0.976042
	0.981811	0.970175
	0.985806	0.970419
	0.983703	0.978853
	0.983177	0.970297
	0.986226	0.974453
	0.981811	0.980809
	0.983177	0.966997
	0.979182	0.977876
	0.98486	0.970419
	0.978131	0.983743
	0.980339	0.974697
	0.98528	0.971153
	0.984649	0.976653
	0.981495	0.973353
	0.990222	0.971764
	0.982441	0.979587
	0.981075	0.972375
	0.983283	0.97482
	0.979603	0.970419
	0.984229	0.971764
	0.98528	0.976775
	0.987173	0.975798
	0.980233	0.975675
	0.981075	0.97592
	0.982336	0.968464
	0.982652	0.970053
	0.983808	0.970419
	0.988014	0.970786
	0.981811	0.976164
	0.979392	0.965774
	0.978972	0.974942
	0.988855	0.976531
	0.984229	0.966019
	0.986647	0.974942
	0.986121	0.974331
	0.97771	0.977631
	0.982757	0.97372
	0.986542	0.971764
	0.984965	0.965041
	0.988645	0.971764
1	0.984544	0.972986
	0.977184	0.969686
	0.981705	0.969197
	0.979287	0.976653
	0.984439	0.968708
	0.980339	0.964552
	0.983598	0.967975
	0.981495	0.980687
	0.978972	0.971886
	0.983388	0.970419
	0.9816	0.966141
	0.984229	0.967852
	0.983072	0.969686
	0.982652	0.968708
	0.979813	0.972131
	0.981811	0.972253
	0.980654	0.97702
	0.974766	0.975309
	0.975292	0.971275
	0.98139	0.971764
	0.985175	0.961985
	0.981285	0.96773
	0.979813	0.972497
	0.98486	0.96773
	0.978446	0.972497
	0.978761	0.972375
	0.976869	0.974086
	0.984019	0.967241
	0.982967	0.968586
	0.979603	0.971153
	0.978236	0.971153
	0.979918	0.963696
	0.984754	0.970175
	0.980339	0.958563
	0.985385	0.970175
	0.98118	0.960885
	0.980128	0.970053
	0.978236	0.968952
	0.982757	0.966386
	0.976764	0.971642
	0.984754	0.968341
	0.982021	0.967608
	0.977815	0.968341
	0.981811	0.967241
	0.979182	0.964796
	0.974556	0.972742
	0.974766	0.972497
	0.978131	0.965163
	0.975292	0.956729
	0.982967	0.960763
	0.981285	0.957951
	0.978236	0.965041
	0.978867	0.972253
	0.985701	0.958563
	0.973925	0.963452
	0.981811	0.968341
	0.981285	0.970053
	0.977184	0.974453
	0.976974	0.96663
	0.97424	0.970053
	0.9816	0.965408
	0.972032	0.962963
	0.982336	0.971275
	0.979182	0.962963
	0.981285	0.970297
	0.977184	0.972742
	0.97792	0.977876
	0.984649	0.972864
	0.97361	0.96773
	0.979077	0.966141
	0.9775	0.965897
	0.980023	0.963085
	0.982757	0.971153
	0.982126	0.96333
	0.980864	0.966874
	0.980339	0.965897
	0.980233	0.974453
	0.978025	0.967852
	0.975397	0.973597
	0.983598	0.972131
	0.978131	0.96443
	0.978761	0.972497
	0.975607	0.97702
	0.981705	0.971764
	0.977079	0.968952
	0.979392	0.969441
	0.977815	0.973597
	0.976343	0.971519
	0.978236	0.972253
	0.971717	0.969197
	0.970981	0.96883
	0.977395	0.969441
	0.978131	0.972864
	0.976764	0.966508
	0.97792	0.960763
	0.986437	0.968464
	0.979497	0.965652
	0.97403	0.963941
	0.98139	0.965163
	0.982757	0.96553
	0.978972	0.961618
	0.979392	0.968341
	0.976659	0.968341
	0.976133	0.966263
	0.97424	0.972619
	0.978236	0.963819
	0.980023	0.960885
	0.980549	0.964063
	0.973189	0.975798
	0.976028	0.965897
	0.973504	0.970908
	0.973294	0.966752
	0.983177	0.96663
	0.974976	0.96993
	0.975081	0.972375
	0.980339	0.976287
	0.976448	0.962963
	0.980339	0.964674
	0.974661	0.965897
	0.973925	0.962352
	0.976764	0.972375
	0.974556	0.972619
	0.973189	0.965774
	0.975397	0.96773
	0.974661	0.966019
	0.975081	0.976531
	0.978761	0.969441
	0.976238	0.965652
	0.979497	0.955751
	0.972979	0.961741
	0.978341	0.969197
	0.97403	0.957585
	0.974135	0.968952
	0.97424	0.961741
	0.971507	0.957829
	0.97361	0.959296
	0.976659	0.947561
	0.976974	0.964185
	0.978025	0.960152
	0.980549	0.960885
	0.97382	0.957585
	0.974976	0.957218
	0.973294	0.960885
	0.979708	0.967119
	0.972979	0.96223
	0.970981	0.967608
	0.973294	0.961741
	0.977395	0.963574
	0.980444	0.963574
	0.974451	0.960152
	0.976869	0.961252
	0.977289	0.96773
	0.977605	0.958074
	0.978867	0.966141
	0.972768	0.961129
	0.978131	0.965041
	0.974766	0.955018
	0.976764	0.962596
	0.972768	0.960641
	0.974661	0.96663
	0.976133	0.966874
	0.97424	0.966997
	0.969404	0.957462
	0.973504	0.967241
	0.973715	0.961252
	0.978131	0.967241
	0.976659	0.964063
	0.977605	0.961129
	0.974345	0.966141
	0.971402	0.961252
	0.971191	0.968464
	0.976659	0.958074
	0.97035	0.966752
	0.97056	0.963452
	0.970245	0.960641
	0.972138	0.966508
	0.968037	0.972497
	0.970035	0.959418
	0.976553	0.95074
	0.968668	0.961741
	0.971822	0.967241
	0.974661	0.96773
	0.973504	0.963941
	0.972138	0.967608
	0.97035	0.961007
	0.971086	0.963696
	0.973925	0.961129
	0.973189	0.962718
	0.967091	0.962352
	0.971927	0.965041
	0.968773	0.955507
	0.974871	0.96443
	0.970771	0.962841
	0.973084	0.962718
	0.970876	0.957951
	0.972558	0.961985
	0.97056	0.963452
	0.975187	0.970786
	0.976448	0.959663
	0.966775	0.958563
	0.973925	0.958685
	0.977289	0.959663
	0.968668	0.966386
	0.967091	0.962963
	0.969299	0.968219
	0.970981	0.95294
	0.968983	0.963696
	0.969614	0.960641
	0.970245	0.967486
	0.972768	0.955751
	0.970245	0.962107
	0.968983	0.961741
	0.97403	0.960518
	0.971402	0.966386
	0.970771	0.959174
	0.972348	0.952695
	0.971927	0.968952
	0.971402	0.956729
	0.967932	0.963452
	0.968668	0.956118
	0.974976	0.961129
	0.972032	0.959663
	0.973294	0.962107
	0.969719	0.960885
	0.97014	0.949395
	0.969299	0.959296
	0.968773	0.960396
	0.975502	0.96773
	0.97056	0.958685
	0.966775	0.964308
	0.970455	0.961985
	0.968878	0.95404
	0.974345	0.968219
	0.967616	0.960152
	0.973189	0.95844
	0.968878	0.964063
	0.96667	0.954651
	0.97056	0.962718
	0.972453	0.966386
	0.967406	0.958563
2	0.969088	0.964552
	0.97382	0.961129
	0.967827	0.961252
	0.970035	0.964185
	0.966565	0.957462
	0.971822	0.951962
	0.972453	0.952451
	0.966144	0.958563
	0.964462	0.954284
	0.970455	0.959663
	0.972243	0.961129
	0.968983	0.956729
	0.968142	0.954651
	0.965303	0.958318
	0.96667	0.955996
	0.968563	0.961741
	0.967932	0.95294
	0.968563	0.956729
	0.970981	0.954529
	0.971296	0.96773
	0.967616	0.953551
	0.964988	0.96333
	0.965408	0.963941
	0.970876	0.952573
	0.967511	0.961252
	0.96993	0.960885
	0.968983	0.955629
	0.970035	0.956729
	0.965934	0.961007
	0.971191	0.959174
	0.964672	0.951106
	0.967091	0.952818
	0.967091	0.958074
	0.968458	0.956485
	0.968037	0.95294
	0.974345	0.957707
	0.968352	0.958196
	0.967616	0.955384
	0.970245	0.960274
	0.968878	0.96443
	0.968352	0.959174
	0.964147	0.963819
	0.97035	0.958807
	0.970245	0.953429
	0.970455	0.952451
	0.969299	0.958929
	0.970245	0.960274
	0.962359	0.961374
	0.968458	0.956485
	0.969824	0.957462
	0.971822	0.964185
	0.968247	0.958196
	0.967932	0.956607
	0.967932	0.957462
	0.96646	0.956485
	0.965829	0.955629
	0.966775	0.96333
	0.967932	0.957829
	0.971822	0.952695
	0.965829	0.949517
	0.966775	0.958563
	0.965514	0.962474
	0.968458	0.960274
	0.965198	0.957218
	0.965198	0.957462
	0.966565	0.95844
	0.966565	0.95404
	0.967301	0.960396
	0.965934	0.954651
	0.963095	0.951228
	0.959731	0.948417
	0.958679	0.95404
	0.97014	0.959663
	0.964567	0.957096
	0.969824	0.951473
	0.969194	0.952573
	0.967511	0.952818
	0.973504	0.953551
	0.964883	0.952084
	0.965514	0.955751
	0.961413	0.954651
	0.965619	0.947806
	0.963621	0.951473
	0.962149	0.952329
	0.966775	0.959907
	0.968668	0.95734
	0.966775	0.956485
	0.96688	0.955873
	0.962465	0.951595
	0.968773	0.957585
	0.961939	0.951351
	0.966775	0.952451
	0.967091	0.945728
	0.965408	0.953306
	0.966565	0.949028
	0.968878	0.95514
	0.96688	0.955996
	0.967827	0.951962
	0.965093	0.951228
	0.964147	0.957829
	0.964567	0.955507
	0.961729	0.954773
	0.964567	0.951106
	0.967827	0.959418
	0.961729	0.944506
	0.965093	0.955018
	0.969614	0.958074
	0.968458	0.950373
	0.963936	0.953918
	0.965724	0.954773
	0.965619	0.958929
	0.962359	0.952695
	0.963726	0.963085
	0.968983	0.952451
	0.961834	0.962841
	0.9591	0.962352
	0.965829	0.949639
	0.969614	0.950617
	0.96257	0.956607
	0.961098	0.94585
	0.967091	0.956485
	0.968563	0.948417
	0.964988	0.950984
	0.963831	0.95734
	0.967616	0.956729
	0.965724	0.956729
	0.967301	0.958074
	0.962675	0.950984
	0.968983	0.949273
	0.959941	0.95184
	0.962149	0.945606
	0.962359	0.960641
	0.961518	0.954529
	0.964778	0.953795
	0.967091	0.951595
	0.964883	0.963574
	0.967932	0.946584
	0.965198	0.958563
	0.967196	0.955507
	0.964462	0.954651
	0.967616	0.952451
	0.957313	0.951962
	0.956577	0.960641
	0.95931	0.955507
	0.962885	0.957829
	0.96278	0.947928
	0.965934	0.948417
	0.967932	0.956485
	0.965619	0.946584
	0.966775	0.955384
	0.961729	0.953429
	0.966775	0.946095
	0.962675	0.952573
	0.964778	0.954162
	0.964462	0.947561
	0.964778	0.95294
	0.962675	0.951962
	0.964672	0.95184
	0.961413	0.95294
	0.959836	0.95294
	0.967301	0.95074
	0.963201	0.959663
	0.964357	0.947439
	0.961098	0.956118
	0.964042	0.943894
	0.960993	0.943283
	0.961834	0.954773
	0.967827	0.948417
	0.961518	0.951717
	0.960257	0.960396
	0.962149	0.95294
	0.961623	0.95404
	0.961834	0.955873
	0.962044	0.952451
	0.96257	0.952084
	0.959205	0.94915
	0.957733	0.950984
	0.961518	0.949273
	0.955735	0.949884
	0.964883	0.952329
	0.956577	0.951473
	0.962465	0.95734
	0.956366	0.956362
	0.965408	0.957462
	0.966986	0.952329
	0.960572	0.955873
	0.958049	0.954162
	0.962359	0.951717
	0.960677	0.955018
	0.959731	0.950984
	0.962885	0.949395
	0.963516	0.953429
	0.957628	0.952206
	0.958785	0.962474
	0.956471	0.956851
	0.963306	0.955751
	0.962359	0.943894
	0.961203	0.95074
	0.960362	0.953184
	0.965198	0.954895
	0.954158	0.956485
	0.962465	0.944628
	0.964567	0.948539
	0.966039	0.947317
	0.959626	0.966386
	0.959941	0.95514
	0.964778	0.950862
	0.962359	0.962841
	0.963516	0.952206
	0.964462	0.945117
	0.962675	0.952084
	0.960151	0.948784
	0.961939	0.947439
	0.960467	0.948173
	0.958785	0.95514
	0.961729	0.948539
	0.963411	0.955751
	0.955525	0.95624
	0.958259	0.947072
	0.960257	0.962107
	0.959521	0.954895
	0.961308	0.948173
	0.961623	0.951717
	0.964988	0.95294
	0.954684	0.950862
	0.96278	0.955384
	0.959941	0.949884
	0.961939	0.955996
	0.963621	0.94585
	0.957313	0.958563
	0.958364	0.95294
	0.962149	0.952451
	0.957628	0.951595
	0.956471	0.958196
	0.960887	0.945728
	0.963621	0.947195
	0.965829	0.953429
	0.961203	0.952451
	0.959205	0.952573
	0.956787	0.947684
3	0.963936	0.95404
	0.963306	0.945972
	0.957838	0.949762
	0.964357	0.945606
	0.958574	0.95404
	0.961834	0.953795
	0.961834	0.954895
	0.954789	0.955384
	0.958995	0.948417
	0.960782	0.947072
	0.95931	0.948662
	0.961203	0.947195
	0.952686	0.952695
	0.958259	0.946584
	0.959836	0.955507
	0.958469	0.950251
	0.952371	0.954651
	0.960993	0.95734
	0.9591	0.947806
	0.95889	0.955751
	0.957628	0.955384
	0.952371	0.948906
	0.963306	0.955507
	0.957523	0.959174
	0.961308	0.954162
	0.955525	0.95404
	0.95542	0.96223
	0.95542	0.952695
	0.96299	0.951962
	0.963936	0.950251
	0.955735	0.946217
	0.958469	0.951962
	0.95563	0.953551
	0.958154	0.953429
	0.957838	0.946706
	0.961413	0.953673
	0.956682	0.951106
	0.964252	0.948417
	0.96688	0.948539
	0.963516	0.951228
	0.963621	0.945606
	0.955841	0.952206
	0.956261	0.954895
	0.962254	0.950495
	0.960362	0.957951
	0.960362	0.949028
	0.961203	0.952206
	0.956682	0.949395
	0.960151	0.950128
	0.955315	0.959785
	0.959415	0.947072
	0.958364	0.947317
	0.960467	0.950984
	0.959731	0.944506
	0.957207	0.953429
	0.956787	0.94255
	0.952792	0.947317
	0.960467	0.94475
	0.953422	0.949273
	0.957838	0.960641
	0.960782	0.95294
	0.957943	0.950251
	0.966355	0.947561
	0.958259	0.955996
	0.956471	0.951228
	0.961413	0.947195
	0.957838	0.94585
	0.959205	0.94805
	0.957313	0.950006
	0.954894	0.948173
	0.954999	0.948784
	0.957523	0.951962
	0.956787	0.949517
	0.957418	0.949762
	0.956787	0.94365
	0.956997	0.950495
	0.957207	0.956485
	0.960993	0.951717
	0.960677	0.946461
	0.955735	0.94805
	0.960887	0.943772
	0.960887	0.952818
	0.957838	0.957462
	0.957418	0.951962
	0.959205	0.951351
	0.957838	0.950495
	0.959521	0.951717
	0.956156	0.947439
	0.959836	0.947561
	0.957523	0.949395
	0.953422	0.952695
	0.95563	0.951717
	0.957418	0.947072
	0.954474	0.952695
	0.959731	0.957585
	0.960151	0.94805
	0.960467	0.94805
	0.957943	0.956485
	0.956261	0.955629
	0.954789	0.952206
	0.954789	0.95514
	0.954474	0.953551
	0.956997	0.950128
	0.959836	0.951228
	0.956787	0.949517
	0.954999	0.940716
	0.963621	0.949639
	0.960362	0.946584
	0.956577	0.962718
	0.957628	0.961129
	0.952266	0.945972
	0.963411	0.95294
	0.959626	0.949517
	0.953317	0.95514
	0.95889	0.951962
	0.953107	0.949028
	0.956051	0.944628
	0.958364	0.953673
	0.955315	0.951106
	0.960993	0.951595
	0.955946	0.951717
	0.957628	0.948784
	0.952897	0.955384
	0.95521	0.950373
	0.95542	0.946828
	0.954158	0.944628
	0.954263	0.954529
	0.956156	0.950495
	0.952371	0.954529
	0.960993	0.953062
	0.954474	0.949028
	0.952897	0.949028
	0.955735	0.947806
	0.954369	0.943161
	0.957628	0.946706
	0.954684	0.956729
	0.954263	0.943283
	0.96278	0.952329
	0.958154	0.954407
	0.959836	0.940227
	0.956156	0.94695
	0.957838	0.953306
	0.96278	0.944872
	0.958785	0.948662
	0.957102	0.962352
	0.959205	0.949028
	0.956682	0.957585
	0.948901	0.953551
	0.957523	0.949273
	0.956682	0.947806
	0.956366	0.95624
	0.955525	0.950128
	0.954158	0.944872
	0.95889	0.950984
	0.957418	0.948295
	0.952792	0.944139
	0.954579	0.948662
	0.957313	0.949517
	0.954684	0.949028
	0.953843	0.949884
	0.951109	0.947072
	0.954158	0.956118
	0.958049	0.952818
	0.958364	0.946706
	0.958154	0.94805
	0.954053	0.940227
	0.954894	0.957829
	0.956892	0.945117
	0.962149	0.941572
	0.955525	0.950251
	0.957838	0.947072
	0.953317	0.949395
	0.950373	0.957096
	0.958259	0.944872
	0.952476	0.952206
	0.957943	0.951228
	0.959415	0.947806
	0.957523	0.950006
	0.956471	0.951351
	0.955315	0.948417
	0.952897	0.950128
	0.954369	0.951962
	0.954999	0.945606
	0.956997	0.945361
	0.955841	0.946828
	0.954158	0.944383
	0.954894	0.948539
	0.952371	0.948417
	0.957838	0.951473
	0.957207	0.94915
	0.954999	0.953918
	0.954789	0.955629
	0.954894	0.939494
	0.95563	0.947317
	0.957733	0.947684
	0.956366	0.946584
	0.953843	0.941205
	0.952476	0.940839
	0.950268	0.942672
	0.959205	0.949395
	0.955105	0.946461
	0.953843	0.951473
	0.953948	0.951717
	0.959941	0.946095
	0.954684	0.951228
	0.957628	0.955751
	0.955946	0.947072
	0.953422	0.950006
	0.952581	0.942305
	0.9591	0.95074
	0.953527	0.951595
	0.956577	0.943894
	0.950373	0.947072
	0.956787	0.952451
	0.952686	0.95184
	0.954894	0.954529
	0.95542	0.943405
	0.954369	0.955018
	0.953948	0.947806
	0.958154	0.942183
	0.957418	0.947684
	0.953527	0.957096
	0.956051	0.944994
	0.954158	0.953918
	0.953633	0.953918
	0.951845	0.948539
	0.954789	0.95184
	0.95521	0.952451
	0.949953	0.947317
	0.952056	0.956362
	0.957838	0.946095
	0.953843	0.947684
	0.95542	0.947439
	0.958469	0.942794
	0.952476	0.947317
	0.954579	0.948173
	0.950899	0.956118
	0.954474	0.945117
	0.953738	0.954407
	0.955735	0.953918
4	0.958049	0.94805
	0.948165	0.953184
	0.951214	0.948906
	0.953843	0.947317
	0.954684	0.945117
	0.951425	0.950251
	0.953317	0.942794
	0.953527	0.954529
	0.949848	0.949517
	0.951845	0.955507
	0.950478	0.953429
	0.956156	0.944383
	0.957313	0.951717
	0.954894	0.950617
	0.957207	0.947195
	0.953317	0.941327
	0.957418	0.948662
	0.954053	0.942917
	0.953633	0.950495
	0.953317	0.949517
	0.952266	0.94585
	0.953317	0.951473
	0.95153	0.949639
	0.946693	0.954529
	0.959731	0.945728
	0.957418	0.945483
	0.955315	0.944628
	0.949322	0.945483
	0.955946	0.958563
	0.953738	0.943161
	0.956682	0.942305
	0.952897	0.952573
	0.95174	0.951473
	0.953317	0.939616
	0.955105	0.948173
	0.951004	0.949884
	0.956471	0.951962
	0.959205	0.945606
	0.953633	0.950495
	0.953738	0.947806
	0.953002	0.950617
	0.952581	0.942428
	0.955946	0.945361
	0.95153	0.948295
	0.954999	0.94585
	0.950373	0.950006
	0.953317	0.951351
	0.953107	0.946828
	0.947534	0.953429
	0.953422	0.946584
	0.953107	0.940961
	0.954789	0.943894
	0.956997	0.951595
	0.950478	0.947561
	0.952266	0.947195
	0.948691	0.945606
	0.954684	0.947072
	0.952897	0.950128
	0.953843	0.950006
	0.953948	0.947072
	0.957523	0.947684
	0.953212	0.946706
	0.953317	0.948539
	0.950163	0.944628
	0.954263	0.947684
	0.952581	0.944261
	0.947534	0.94475
	0.954579	0.951351
	0.951425	0.949273
	0.953843	0.950006
	0.955525	0.951106
	0.952581	0.952329
	0.95132	0.942305
	0.950373	0.947195
	0.952161	0.953429
	0.952266	0.941816
	0.947009	0.955629
	0.95132	0.945117
	0.951635	0.94475
	0.947219	0.942917
	0.954474	0.951106
	0.95174	0.947561
	0.952266	0.952451
	0.953317	0.950862
	0.950268	0.947072
	0.953527	0.946584
	0.948481	0.946584
	0.950899	0.946706
	0.948796	0.949395
	0.946904	0.95074
	0.949322	0.945239
	0.952371	0.950006
	0.949637	0.950984
	0.95195	0.945606
	0.949532	0.943161
	0.950689	0.945606
	0.953738	0.943528
	0.951214	0.950984
	0.949953	0.952084
	0.950268	0.946706
	0.949006	0.950006
	0.957418	0.946828
	0.953527	0.949028
	0.954158	0.946828
	0.949322	0.947806
	0.95153	0.958074
	0.949532	0.941939
	0.950689	0.941939
	0.949427	0.945606
	0.949742	0.947928
	0.956261	0.950128
	0.950794	0.949273
	0.955315	0.945239
	0.958154	0.950984
	0.950689	0.943405
	0.950163	0.956973
	0.950163	0.957096
	0.953107	0.949028
	0.946168	0.947195
	0.954789	0.952206
	0.95132	0.951962
	0.949848	0.944628
	0.950058	0.944628
	0.954894	0.943039
	0.951214	0.943039
	0.949953	0.942183
	0.949953	0.949762
	0.944801	0.947072
	0.95132	0.942672
	0.953002	0.952084
	0.951214	0.950251
	0.945116	0.951962
	0.949217	0.943283
	0.956261	0.94695
	0.949532	0.948906
	0.949322	0.939249
	0.955841	0.953429
	0.948586	0.955384
	0.95563	0.948662
	0.952581	0.941694
	0.947114	0.951595
	0.95132	0.949273
	0.952581	0.953184
	0.947114	0.944017
	0.945116	0.937171
	0.94396	0.948539
	0.953317	0.942917
	0.952476	0.950251
	0.950373	0.946461
	0.948901	0.949028
	0.946798	0.950373
	0.944065	0.952573
	0.951214	0.943161
	0.949006	0.946828
	0.95195	0.948784
	0.953948	0.953918
	0.950268	0.94255
	0.949953	0.950495
	0.948165	0.946828
	0.947219	0.946095
	0.954894	0.941205
	0.94785	0.944383
	0.949742	0.94805
	0.949112	0.949517
	0.946168	0.943405
	0.952581	0.942428
	0.951214	0.950984
	0.944065	0.949884
	0.947745	0.947439
	0.949848	0.937538
	0.952161	0.952084
	0.952897	0.942305
	0.949006	0.949762
	0.950163	0.955629
	0.950478	0.952818
	0.951845	0.946828
	0.946378	0.944628
	0.94827	0.948539
	0.946483	0.948173
	0.956471	0.947806
	0.946588	0.94365
	0.946378	0.938761
	0.949742	0.955629
	0.948481	0.948417
	0.952266	0.948539
	0.951425	0.947684
	0.94785	0.943039
	0.95132	0.952451
	0.95174	0.945361
	0.954369	0.955018
	0.949427	0.947439
	0.948901	0.946828
	0.943854	0.947072
	0.948586	0.942305
	0.951425	0.947072
	0.950163	0.944506
	0.94417	0.946095
	0.949742	0.944139
	0.946483	0.946339
	0.94764	0.951106
	0.945537	0.944628
	0.947429	0.952573
	0.952056	0.948417
	0.946588	0.93766
	0.955105	0.94805
	0.947955	0.946828
	0.949427	0.938272
	0.947534	0.946339
	0.948165	0.94145
	0.950899	0.947072
	0.948165	0.951595
	0.95153	0.948539
	0.94806	0.947317
	0.948376	0.950984
	0.953527	0.94805
	0.949848	0.948784
	0.949006	0.939249
	0.95174	0.947317
	0.945957	0.945483
	0.94396	0.943039
	0.953738	0.944261
	0.945221	0.950373
	0.947745	0.939616
	0.951425	0.941205
	0.944065	0.940961
	0.953317	0.943283
	0.949217	0.947317
	0.950163	0.947317
	0.946273	0.950495
	0.946378	0.94475
	0.949848	0.940472
	0.945116	0.952695
	0.954053	0.958196
	0.94438	0.949639
	0.945326	0.943528
	0.943329	0.945606
	0.950163	0.939127
	0.94459	0.946217
	0.94438	0.940961
	0.944065	0.945361
5	0.951635	0.943283
	0.949953	0.949395
	0.945326	0.939494
	0.949637	0.940961
	0.948691	0.953306
	0.949217	0.945483
	0.943329	0.94805
	0.949217	0.948295
	0.947534	0.945117
	0.94396	0.940839
	0.948796	0.947072
	0.95132	0.949639
	0.947009	0.943283
	0.950163	0.949395
	0.945221	0.941327
	0.944906	0.939616
	0.945957	0.941572
	0.95542	0.942183
	0.94396	0.944139
	0.950899	0.94915
	0.95132	0.947928
	0.952581	0.948539
	0.946693	0.950495
	0.946588	0.947806
	0.952686	0.94695
	0.950689	0.944383
	0.946273	0.944017
	0.944906	0.938516
	0.949848	0.952329
	0.950058	0.951106
	0.949006	0.943528
	0.948376	0.94695
	0.947534	0.950373
	0.948586	0.940105
	0.946904	0.95404
	0.948376	0.95074
	0.947534	0.939127
	0.945432	0.944506
	0.948481	0.947684
	0.945537	0.946461
	0.947745	0.951106
	0.946062	0.951962
	0.949742	0.947928
	0.946904	0.938149
	0.944801	0.952206
	0.955105	0.94365
	0.944696	0.935582
	0.944065	0.941083
	0.94417	0.949273
	0.950689	0.948295
	0.952161	0.943894
	0.947009	0.94695
	0.947534	0.952695
	0.949112	0.948539
	0.94764	0.947684
	0.946588	0.936805
	0.949953	0.94035
	0.943749	0.939861
	0.94764	0.948173
	0.947114	0.943772
	0.949006	0.953918
	0.948481	0.94805
	0.946693	0.936194
	0.952056	0.946461
	0.947429	0.946095
	0.947534	0.941327
	0.945537	0.950862
	0.949637	0.94805
	0.949848	0.949884
	0.944906	0.948539
	0.947009	0.955018
	0.944485	0.94255
	0.9407	0.945972
	0.945432	0.951351
	0.949532	0.943772
	0.946588	0.953184
	0.947745	0.945728
	0.950584	0.953184
	0.943118	0.947195
	0.943224	0.941572
	0.946904	0.952695
	0.945221	0.943894
	0.940385	0.954773
	0.947745	0.95184
	0.944906	0.945483
	0.943854	0.946584
	0.94806	0.944628
	0.944485	0.948784
	0.944696	0.941327
	0.946378	0.951106
	0.946588	0.950495
	0.947324	0.942917
	0.942593	0.947806
	0.945326	0.949273
	0.946693	0.945972
	0.945537	0.940961
	0.943539	0.945117
	0.948376	0.937905
	0.948901	0.941205
	0.942908	0.944628
	0.945221	0.95184
	0.951214	0.943039
	0.95132	0.94475
	0.944696	0.953306
	0.94417	0.943039
	0.947534	0.943772
	0.946273	0.936927
	0.939544	0.945972
	0.947534	0.942794
	0.949427	0.939738
	0.943434	0.95184
	0.94764	0.945361
	0.945116	0.953306
	0.949848	0.948173
	0.949322	0.948784
	0.942383	0.95734
	0.949322	0.937905
	0.946378	0.954407
	0.945011	0.950984
	0.946168	0.945239
	0.945957	0.946095
	0.948165	0.956485
	0.941436	0.949028
	0.942698	0.940594
	0.944696	0.938149
	0.945221	0.94585
	0.941962	0.947928
	0.950689	0.947317
	0.945326	0.954529
	0.94438	0.947561
	0.947745	0.937905
	0.949742	0.940716
	0.946588	0.950495
	0.949322	0.949028
	0.949112	0.943772
	0.943644	0.946461
	0.942383	0.950495
	0.943329	0.944872
	0.945957	0.955507
	0.946378	0.94035
	0.950163	0.944628
	0.943854	0.947684
	0.942488	0.939372
	0.941226	0.952206
	0.945116	0.948906
	0.941016	0.947072
	0.945326	0.946217
	0.949427	0.943161
	0.946483	0.948173
	0.943644	0.942917
	0.945747	0.945361
	0.945957	0.950251
	0.945116	0.945972
	0.946273	0.953062
	0.941016	0.944994
	0.946588	0.949884
	0.945537	0.950373
	0.942277	0.945972
	0.940385	0.94145
	0.946588	0.95184
	0.941226	0.945117
	0.94459	0.946095
	0.945852	0.942917
	0.943224	0.938394
	0.943539	0.947561
	0.948376	0.952818
	0.947219	0.945728
	0.946904	0.943405
	0.943118	0.943772
	0.940595	0.948784
	0.942698	0.940472
	0.946588	0.947195
	0.942803	0.946461
	0.949532	0.949395
	0.953002	0.945239
	0.94785	0.950006
	0.943118	0.948539
	0.939439	0.945606
	0.946588	0.942428
	0.941752	0.950128
	0.94806	0.945117
	0.941962	0.942183
	0.942277	0.949028
	0.945537	0.951228
	0.942908	0.941694
	0.941436	0.950495
	0.950373	0.943894
	0.940595	0.943772
	0.945116	0.944506
	0.946168	0.945117
	0.946062	0.95294
	0.946483	0.946217
	0.943749	0.947561
	0.941121	0.939983
	0.945116	0.951228
	0.940175	0.945728
	0.942277	0.945483
	0.94438	0.945239
	0.949006	0.940961
	0.943854	0.946095
	0.941226	0.944628
	0.942803	0.948662
	0.946904	0.940594
	0.942593	0.946339
	0.948901	0.939983
	0.947219	0.945117
	0.943329	0.955384
	0.942277	0.945361
	0.939544	0.94365
	0.946588	0.950495
	0.942908	0.944261
	0.943434	0.942917
	0.949006	0.942061
	0.941962	0.945117
	0.945642	0.946095
	0.939439	0.946584
	0.94049	0.944628
	0.94049	0.950251
	0.94438	0.945117
	0.941226	0.951595
	0.947219	0.93766
	0.950163	0.945606
	0.94438	0.940716
	0.943224	0.947561
	0.94806	0.953429
	0.942277	0.940105
	0.94438	0.947561
	0.940175	0.947439
	0.940385	0.946584
	0.946168	0.946584
	0.939333	0.948173
	0.945326	0.946095
	0.942172	0.944628
	0.943224	0.943772
	0.941226	0.947684
	0.94417	0.945239
	0.945852	0.944994
	0.945221	0.944506
	0.946798	0.944139
	0.939333	0.945117
6	0.945852	0.947561
	0.940595	0.943894
	0.94438	0.944628
	0.941121	0.948906
	0.942488	0.943772
	0.944485	0.942305
	0.946378	0.950495
	0.941857	0.939372
	0.940911	0.944628
	0.941121	0.951595
	0.947009	0.946706
	0.943539	0.944139
	0.946062	0.950495
	0.945852	0.945361
	0.945432	0.936438
	0.949322	0.950617
	0.939123	0.951962
	0.946588	0.947806
	0.94417	0.939861
	0.946273	0.941694
	0.941331	0.945117
	0.946904	0.940472
	0.942698	0.938394
	0.944906	0.938638
	0.941962	0.945606
	0.942698	0.945728
	0.938072	0.940961
	0.942488	0.952329
	0.941436	0.945606
	0.94417	0.94805
	0.943329	0.950373
	0.942383	0.945117
	0.942488	0.941083
	0.941752	0.935582
	0.93702	0.939983
	0.942067	0.945972
	0.947009	0.932404
	0.945957	0.945361
	0.9407	0.945606
	0.942593	0.945117
	0.942277	0.94915
	0.941331	0.94365
	0.942698	0.945606
	0.943854	0.945728
	0.946062	0.942428
	0.945116	0.943283
	0.942593	0.951962
	0.942277	0.933382
	0.942383	0.938638
	0.93702	0.948173
	0.94459	0.94805
	0.945011	0.940716
	0.943644	0.940961
	0.945642	0.956485
	0.936705	0.944139
	0.942803	0.946095
	0.939333	0.946706
	0.945852	0.941205
	0.941226	0.945117
	0.942698	0.944383
	0.946062	0.953062
	0.943329	0.939738
	0.945326	0.951595
	0.943013	0.944628
	0.942172	0.941816
	0.939859	0.944139
	0.947114	0.941083
	0.943434	0.941327
	0.946798	0.941816
	0.942488	0.939127
	0.935969	0.943772
	0.941226	0.948417
	0.943749	0.947684
	0.942803	0.938516
	0.942908	0.938272
	0.943434	0.948295
	0.942067	0.95184
	0.946168	0.947317
	0.941436	0.947439
	0.9407	0.940594
	0.940595	0.946339
	0.940175	0.943528
	0.940911	0.947439
	0.943434	0.952818
	0.945537	0.940227
	0.94438	0.942305
	0.940175	0.941939
	0.943118	0.941939
	0.941962	0.936683
	0.947114	0.948295
	0.944275	0.949028
	0.94396	0.943283
	0.940595	0.942672
	0.94438	0.939127
	0.945326	0.944383
	0.944065	0.947072
	0.939964	0.942183
	0.941647	0.953918
	0.94785	0.947195
	0.940175	0.940716
	0.939859	0.947561
	0.94049	0.936805
	0.939754	0.949762
	0.944696	0.956973
	0.94028	0.93766
	0.942698	0.942428
	0.942908	0.946339
	0.941331	0.939127
	0.939649	0.948539
	0.946062	0.945728
	0.941226	0.944017
	0.941752	0.944383
	0.937231	0.94805
	0.942698	0.941327
	0.939333	0.952206
	0.941436	0.945972
	0.943644	0.937049
	0.944696	0.943161
	0.937336	0.939372
	0.94417	0.941205
	0.944065	0.944994
	0.945116	0.944017
	0.94028	0.947684
	0.9407	0.943283
	0.945011	0.947317
	0.943434	0.949517
	0.943224	0.942305
	0.938597	0.949884
	0.944696	0.939494
	0.941752	0.943772
	0.942277	0.938883
	0.943329	0.942183
	0.941752	0.942794
	0.935548	0.939249
	0.942172	0.952084
	0.941226	0.948173
	0.9407	0.950984
	0.939544	0.947439
	0.942172	0.940716
	0.939018	0.944872
	0.942172	0.942672
	0.942488	0.947806
	0.941226	0.946584
	0.937861	0.946584
	0.947429	0.947561
	0.940069	0.947195
	0.941857	0.947072
	0.942172	0.94805
	0.941541	0.944261
	0.942172	0.942794
	0.939123	0.949639
	0.939228	0.935827
	0.949848	0.943161
	0.941331	0.940961
	0.941541	0.940961
	0.939439	0.945728
	0.937967	0.943283
	0.94049	0.946217
	0.938072	0.94915
	0.941121	0.94145
	0.937125	0.934971
	0.946062	0.949762
	0.943434	0.942672
	0.934917	0.941816
	0.937861	0.946584
	0.936179	0.943405
	0.940175	0.93546
	0.936915	0.942672
	0.938703	0.950373
	0.942067	0.94585
	0.940805	0.946461
	0.94417	0.944017
	0.939123	0.942917
	0.939439	0.937294
	0.937861	0.951717
	0.942277	0.947195
	0.941226	0.942917
	0.937231	0.943528
	0.943329	0.94805
	0.941226	0.941327
	0.943539	0.950984
	0.941436	0.946706
	0.941226	0.949395
	0.937125	0.942794
	0.94028	0.943161
	0.937651	0.940472
	0.947009	0.944139
	0.940911	0.946095
	0.941962	0.948295
	0.941541	0.943772
	0.945852	0.94145
	0.938282	0.939127
	0.938492	0.947195
	0.944485	0.94475
	0.940595	0.948173
	0.941016	0.94585
	0.939439	0.937905
	0.939544	0.941816
	0.940175	0.939494
	0.941331	0.943283
	0.947219	0.937783
	0.937546	0.947561
	0.940805	0.943405
	0.943329	0.940594
	0.943118	0.944139
	0.934602	0.939738
	0.941436	0.940227
	0.940175	0.941572
	0.940595	0.938761
	0.937756	0.945361
	0.943749	0.946095
	0.937756	0.941205
	0.939544	0.943528
	0.939754	0.946339
	0.941016	0.940839
	0.941016	0.943405
	0.938492	0.947072
	0.938492	0.951595
	0.938282	0.94805
	0.940175	0.934849
	0.942488	0.941572
	0.941857	0.942917
	0.939859	0.952206
	0.938913	0.939494
	0.939123	0.941083
	0.938387	0.942794
	0.943749	0.94365
	0.9366	0.948539
	0.940595	0.951717
	0.938072	0.942183
	0.942277	0.934116
	0.941226	0.946828
	0.940595	0.94475
	0.942067	0.936316
	0.938492	0.937416
	0.941226	0.94145
	0.938282	0.945972
	0.942488	0.945361
	0.936074	0.941327
	0.942908	0.942061
7	0.94049	0.943283
	0.941752	0.946584
	0.937756	0.937905
	0.943854	0.940472
	0.938597	0.942794
	0.934917	0.946584
	0.94049	0.94145
	0.941752	0.941327
	0.938492	0.94035
	0.938703	0.938883
	0.940069	0.943528
	0.938072	0.939494
	0.942488	0.942794
	0.941541	0.942183
	0.940175	0.94805
	0.939544	0.946095
	0.939754	0.940961
	0.938387	0.948295
	0.938177	0.947439
	0.939333	0.945361
	0.934287	0.949028
	0.9407	0.94255
	0.942908	0.940105
	0.941857	0.946095
	0.939544	0.940472
	0.937546	0.94585
	0.939018	0.950373
	0.938492	0.948784
	0.939333	0.944139
	0.937967	0.947561
	0.939123	0.938027
	0.939544	0.93546
	0.938177	0.942917
	0.940385	0.949395
	0.935969	0.945483
	0.938703	0.940105
	0.943434	0.941327
	0.941226	0.941572
	0.939544	0.94475
	0.93702	0.938027
	0.940175	0.940227
	0.943013	0.944139
	0.938387	0.943894
	0.941962	0.938027
	0.934287	0.947439
	0.94028	0.941327
	0.936495	0.941816
	0.937125	0.939616
	0.935443	0.935949
	0.939123	0.938394
	0.936389	0.946584
	0.934181	0.945606
	0.941647	0.94805
	0.938282	0.941572
	0.942172	0.944261
	0.935128	0.940472
	0.939228	0.942183
	0.938282	0.946706
	0.932394	0.952084
	0.940911	0.946339
	0.937125	0.944383
	0.939333	0.946217
	0.942803	0.946217
	0.937967	0.947195
	0.937861	0.938638
	0.940385	0.950373
	0.946168	0.949273
	0.939649	0.943039
	0.941226	0.940839
	0.93681	0.941327
	0.938387	0.946217
	0.938703	0.948295
	0.942172	0.942305
	0.937967	0.945483
	0.939228	0.948417
	0.935969	0.941572
	0.939123	0.949395
	0.940805	0.93766
	0.932709	0.942305
	0.942698	0.939372
	0.935969	0.947684
	0.936179	0.938149
	0.94028	0.94585
	0.935969	0.951473
	0.935128	0.937538
	0.935128	0.941572
	0.935653	0.939738
	0.94396	0.949273
	0.937125	0.94365
	0.939439	0.942305
	0.942803	0.936805
	0.937546	0.938149
	0.939544	0.942672
	0.937861	0.942794
	0.938913	0.949028
	0.935864	0.938272
	0.935128	0.95404
	0.939123	0.935705
	0.935759	0.937294
	0.93702	0.941816
	0.940069	0.939372
	0.940805	0.935582
	0.934812	0.944139
	0.934497	0.945239
	0.937125	0.943283
	0.935128	0.939861
	0.933551	0.953306
	0.933551	0.94035
	0.937861	0.943894
	0.935023	0.942305
	0.937441	0.941939
	0.935443	0.938761
	0.935759	0.937905
	0.93681	0.937416
	0.9407	0.941327
	0.938072	0.938272
	0.938703	0.943894
	0.939228	0.944139
	0.939649	0.936927
	0.937231	0.946095
	0.938808	0.944994
	0.938177	0.948906
	0.935128	0.942794
	0.938282	0.939983
	0.934181	0.938149
	0.938177	0.938638
	0.9366	0.951962
	0.940911	0.945606
	0.937756	0.942061
	0.939544	0.942305
	0.937125	0.944139
	0.938072	0.948906
	0.937231	0.940716
	0.93313	0.937294
	0.930396	0.935338
	0.943434	0.940227
	0.934497	0.947561
	0.937861	0.945117
	0.93334	0.946217
	0.937861	0.945117
	0.93702	0.944261
	0.9366	0.950128
	0.939123	0.940472
	0.93681	0.943283
	0.935653	0.946217
	0.940175	0.935338
	0.935759	0.943039
	0.943329	0.945606
	0.94049	0.939372
	0.939333	0.943039
	0.938703	0.940472
	0.933866	0.950006
	0.937967	0.939127
	0.934392	0.941939
	0.936389	0.934971
	0.939439	0.946339
	0.941016	0.943405
	0.939964	0.943405
	0.938492	0.946828
	0.941226	0.942061
	0.937967	0.941816
	0.941226	0.936805
	0.937441	0.94255
	0.937231	0.945606
	0.937861	0.946217
	0.94028	0.946584
	0.935128	0.935216
	0.936705	0.94585
	0.936705	0.948662
	0.938913	0.945117
	0.934917	0.941083
	0.936495	0.937538
	0.934917	0.935827
	0.936179	0.93656
	0.939439	0.940227
	0.935864	0.941939
	0.938072	0.943161
	0.938072	0.939127
	0.937231	0.94365
	0.935864	0.943772
	0.93702	0.943772
	0.939859	0.943528
	0.938387	0.941205
	0.934181	0.938761
	0.933656	0.948662
	0.937441	0.94585
	0.93681	0.946706
	0.937756	0.940472
	0.940175	0.944383
	0.933025	0.94585
	0.933551	0.944872
	0.939123	0.944506
	0.938072	0.947684
	0.935023	0.938761
	0.935864	0.93656
	0.935653	0.940227
	0.938282	0.944139
	0.939228	0.944261
	0.935864	0.946095
	0.935548	0.947806
	0.939439	0.944261
	0.941016	0.942428
	0.937756	0.945117
	0.9366	0.944139
	0.938703	0.944994
	0.937967	0.946217
	0.940911	0.942428
	0.934497	0.942917
	0.938282	0.940839
	0.934707	0.933016
	0.933025	0.941816
	0.936179	0.946828
	0.940069	0.936316
	0.935969	0.944261
	0.936495	0.948539
	0.94028	0.943405
	0.940069	0.946095
	0.936705	0.942794
	0.930291	0.939983
	0.939964	0.938027
	0.936284	0.945117
	0.937125	0.943405
	0.939859	0.935949
	0.933551	0.942061
	0.937336	0.938516
	0.933445	0.948417
	0.935128	0.942305
	0.936179	0.942917
	0.935443	0.940472
	0.937756	0.934727
	0.938387	0.950495
	0.939018	0.94475
	0.938072	0.949028
	0.935128	0.938638
	0.935653	0.945117
	0.933445	0.944139
	0.937125	0.943528
	0.935233	0.935338
	0.933971	0.95294
	0.935969	0.940472
8	0.93334	0.940594
	0.935969	0.938027
	0.941226	0.941572
	0.930817	0.944261
	0.939018	0.94145
	0.939439	0.936194
	0.931027	0.939372
	0.934181	0.947928
	0.934181	0.941327
	0.931868	0.951106
	0.938072	0.943283
	0.935023	0.940716
	0.934287	0.942061
	0.934707	0.943894
	0.939018	0.939616
	0.935338	0.939005
	0.932394	0.939127
	0.936074	0.945728
	0.93334	0.941327
	0.933866	0.938394
	0.941226	0.941083
	0.934392	0.93326
	0.939333	0.939616
	0.933761	0.942917
	0.932184	0.942183
	0.939649	0.936071
	0.936179	0.940839
	0.932709	0.94255
	0.936074	0.938272
	0.939228	0.936805
	0.930396	0.947072
	0.936915	0.941939
	0.931658	0.936194
	0.938072	0.950495
	0.934181	0.942305
	0.938177	0.94255
	0.93681	0.939494
	0.938913	0.934238
	0.931974	0.94035
	0.935338	0.947806
	0.935233	0.938027
	0.939123	0.945606
	0.932499	0.94915
	0.932604	0.940472
	0.940069	0.946828
	0.937125	0.943772
	0.937861	0.943772
	0.940175	0.950862
	0.936074	0.945117
	0.939754	0.940472
	0.937125	0.940594
	0.934076	0.948173
	0.93702	0.949395
	0.93334	0.944994
	0.936495	0.947072
	0.937231	0.949517
	0.936179	0.939249
	0.935548	0.949028
	0.937125	0.942917
	0.933551	0.936194
	0.938072	0.94365
	0.931448	0.938761
	0.937336	0.936805
	0.936915	0.932771
	0.932709	0.941939
	0.934392	0.946461
	0.933235	0.941205
	0.934497	0.931426
	0.935338	0.945117
	0.932079	0.945606
	0.935653	0.945606
	0.938597	0.94145
	0.933235	0.937905
	0.935969	0.942305
	0.935548	0.936438
	0.932079	0.943161
	0.936179	0.934116
	0.934812	0.933382
	0.934181	0.93326
	0.934392	0.945117
	0.936179	0.941205
[truncated: 11,564 more rows]

## Sheet: figure 5
figure 5a	mRNA related to mechanotransduction						figure 5b	mRNA related to cell cycle						figure 5c	mRNA related to ECM						figure 5d	mRNA related to oxygen						figure 5e	mRNA related to angiogenetic factor
			Log2FC	SD						Log2FC	SD						Log2FC	SD						Log2FC	SD						Log2FC	SD
	NOTCH1		0.572366	0.16232				MYC		0.483481	0.148202				COL1A1		0.202498	0.0795431				HIF1A		-0.5224	0.184493				HIF1A		-0.5224	0.184493
	NOTCH2		-0.15246	0.0270504				CDK1		0.213744	0.258645				COL1A2		0.137894	0.04711				EPAS1		0.199895	0.0646475				HGF		-0.72003	0.369717
	NOTCH3		0.526247	0.135756				CDK2		0.12203	0.133804				COL4A1		0.508524	0.143057				HIF3A		-0.25734	0.113344				FGF2		0.047808	0.079826
	NOTCH4		0.332599	0.20744				CDK6		0.300218	0.0940309				COL4A2		0.440186	0.138626				ARNT		-0.19832	0.0284759				FGF7		-1.24331	0.424495
	PIEZO1		0.04101	0.049795				CCNA1		1.40037	0.626563				COL17A1		1.2997	0.475054				ARNT2		-0.5525	0.203125				VEGFA		0.215318	0.0557069
	PIEZO2		0.82278	0.031132				CCND1		0.345478	0.061727				ITGA6		1.10495	0.202766											ANGPT1		-0.89605	0.282259
	AGTR1		-0.6268	0.168692				CCND2		0.011113	0.032728				LAMA4		0.178046	0.0588449											ANGPTL2		-0.14638	0.0844994
	TRPA1		-0.76602	0.309411				CCNB1		0.191437	0.259505				LAMA5		0.783166	0.173283											ANG		0.307379	0.294035
	P2RX4		0.407156	0.166751											LAMB1		-0.0531	0.0545158											MMP2		-0.30996	0.0858224
	CDH5		0.855264	0.174986											LAMC1		0.099272	0.0171201											PDGFA		0.78054	0.332877
	KDR		0.592907	0.177																									PDGFB		0.954715	0.422183
	NOS3		1.02998	0.216595																									PGF		0.490072	0.168124
	KLF2		0.323222	0.07983																									IGF1		-0.66017	0.268045
	NFKB1		-0.08893	0.114519
	CCNA1		1.40037	0.626563
	AQP1_1
	ADRA1A
	HTR2A		-0.18363	0.21874
	ITGA5		0.17302	0.069132

## Sheet: figure 6
figure 6a	Cell thickness (OCT-hypoxia)				figure 6b	Number of junctions (count/mm2)					figure 6c	Total network length (mm/mm2)						figure 6e	Cell thickness (OCT-LNAME, PBS)
	IPP (-)	IPP (+)				IPP (-) L-NAME (-)	IPP (-) L-NAME (+)	IPP (+) L-NAME (-)	IPP (+) L-NAME (+)			IPP (-) L-NAME (-)	IPP (-) L-NAME (+)	IPP (+) L-NAME (-)	IPP (+) L-NAME (+)				IPP (-) L-NAME (+)	IPP (+) L-NAME (-)	IPP (+) L-NAME (+)
1	37.8436	35.264			1	85.7667	62.2	101.2	100.233		1	6.80419	5.89942	7.47109	7.19793			1	36.1209	40.7977	43.8406
2	36.3695	37.0474			2	66.9667	62.7667	81.8667	69.0333		2	6.09252	5.8487	6.66756	6.06613			2	31.897	45.3827	42.2303
3	34.5876	35.1618			3	44.1	80.7	80.4	62.7667		3	4.87533	6.68392	6.55345	6.00255			3	40.0148	45.1504	42.0128
4	31.3286	30.1742			4	61.3667	62.7	89.3	53.8		4	5.72812	5.88706	6.87328	5.6835			4	41.3053	43.4646	51.134
5	28.4693	28.5936			5	40.1333	36.5	65.5333	55.7		5	4.63813	4.68604	6.08297	5.6491			5	33.5916	35.1115	35.4756
6	32.0183	34.7193			6	62.8333	52.0333	86.2	62.8333		6	5.7967	5.21554	6.79676	5.74694			6	28.6262	32.4431	33.6286

## Sheet: figure 7
figure 7i	cell sheet thickness in vivo (μm)				figure 7j	Luminescence Intensity (AU)					figure 7l	Perfusion ratio (cell sheet region/control region)
	IPP (-)	IPP (+)				IPP (-)	IPP (+)					IPP (-)	IPP (+)
1	15.6315	26.4113			1	2821	2611.5				1	1.0218	1.59491
2	30.2532	31.2728			2	2493	2692				2	1.4076	1.16102
3	24.1219	29.8125			3	2897	2910.5				3	1.08156	1.32632
4	19.1878	20.4262			4	2308	3271.5				4	1.0147	1.39891
5	20.1303	27.4903			5	2470.5	2699				5	1.12103	1.13597
					6	2608.5	2761				6	1.40944	1.95963
											7	1.40054	1.00147

## Sheet: figure 8
figure 8c	Stimulation Index (20 mM/2mM D-glucose)
	IPP (-)	IPP (+)
1	0.779664	1.02591
2	1.06533	1.54068
3	1.01753	1.21466
4	1.23521	1.49998

## Sheet: supplemary figure 1
supplementary figure 1b	mRNA related to angiogenetic factor
			Log2FC	SD
	HIF1A		0.623916	0.0873565
	HGF		0.168873	0.101702
	FGF2		-0.60276	0.029475
	FGF7		1.76519	0.0849242
	VEGFA		1.17461	0.0778648
	ANGPT1		0.120972	0.0505264
	ANGPTL2		1.58867	0.195512
	ANG		1.6099	0.11115
	MMP2		0.464125	0.0315057
	PDGFA		-0.74733	0.150186
	PDGFB
	PGF		2.70904	0.1757
	IGF1		3.49185	0.453214

## Sheet: supplemary figure 2
supplementary figure 2b	cell area (mm2)-35mm dish				supplementary figure 2d	Total number of junctions(counts/mm2)					supplementary figure 2e	Total network length (mm/mm2)
	Planar Culture	Cell sheet				Planar culture	Cell sheet					Planar culture	Cell sheet
1	962.11	94.7891			1	14.8	132.4				1	4.18402	17.3733
2	962.11	99.5268			2	8.76667	155.033				2	3.30657	18.9129
3	962.11	81.7986			3	13.5	96.8333				3	4.26523	15.2484
4	962.11	64.2463
5	962.11	71.3297
6	962.11	70.2583

[truncated: 2 more sheets: supplemary figure 3, supplementary figure 4]
